# Supplementary material for: The antigenicity and cholesteroid nature of mycolic acids determined by recombinant chicken antibodies
Source: PLoS One. 2018 Aug 9;13(8):e0200298. doi: 10.1371/journal.pone.0200298 (PMC6084858; doi:10.1371/journal.pone.0200298)
Supplement: S1 Dataset — (XLSX) [file pone.0200298.s003.xlsx]

## Sheet: Sheet1
	panning
	fresh
	Ag coated				Non-Ag coated
	Round 1	Round 2	Round 3	Round 4	Round 1	Round 2	Round 3	Round 4
	1.375	1.456	1.432	0.773	0.205	0.204	0.129	0.104
	1.198	1.396	1.331	0.895	0.149	0.208	0.066	0.176
	1.232	1.414	1.395	0.977	0.2	0.211	0.068	0.153
	1.223	1.393	1.301	0.847
	1.29	1.503	1.216	0.731
	1.262	1.478	1.2323	0.66
Average	1.26333	1.44	1.31788	0.813833	0.184667	0.207667	0.0876667	0.144333
STDEV	0.0578206	0.0418131	0.0786675	0.105281	0.0253026	0.00286744	0.0292385	0.0300259
	4 days old
	Ag coated				Non-Ag coated
	Round 1	Round 2	Round 3	Round 4	Round 1	Round 2	Round 3	Round 4
	0.1003	0.1673	0.0657	0.0603	0.116	0.091	0.058	0.0113
	0.0793	0.1096	0.0533	0.0597	0.107	0.088	0.087	0.095
	0.0833	0.098	0.0486	0.0393	0.108	0.091	0.092	0.0114
	0.0627	0.134	0.0487	0.0467
	0.0923	0.143	0.0497	0.04
	0.098	0.145	0.0473	0.052
Average	0.0859833	0.132817	0.0522167	0.0496667	0.110333	0.09	0.079	0.0392333
STDEV	0.0128014	0.0230718	0.00631042	0.00845472	0.00402768	0.00141421	0.0149889	0.039433

## Sheet: Sheet2
	clone 1			clone 4			clone5			clone7			clone 11			clone 12			clone 13			clone 16			clone 17			clone 18
	MA-coated	Chol-coated	Non-coated	MA-coated	Chol-coated	Non-coated	MA-coated	Chol-coated	Non-coated	MA-coated	Chol-coated	Non-coated	MA-coated	Chol-coated	Non-coated	MA-coated	Chol-coated	Non-coated	MA-coated	Chol-coated	Non-coated	MA-coated	Chol-coated	Non-coated	MA-coated	Chol-coated	Non-coated	MA-coated	Chol-coated	Non-coated
	1.051	0.166	0.338	0.063	0.053	0.023	1.334	0.097	0.233	0.854	0.047	0.246	0.844	0.264	0.289	1.523	0.079	0.058	0.929	0.221	0.224	0.592	0.185	0.152	0.914	0.227	0.325	0.954	0.253	0.335
	1.104	0.083	0.263	0.062	0.065	0.056	1.102	0.077	0.154	0.922	0.047	0.208	0.983	0.208	0.261	1.533	0.086	0.08	0.883	0.139	0.095	0.472	0.248	0.119	0.868	0.134	0.131	0.954	0.267	0.419
	1.132	0.029	0.192	0.228	0.167		1.102	0.077	0.092	0.89	0.069	0.159	0.915	0.145	0.178	1.347	0.063	0.067	0.843	0.2	0.191	0.549	0.215	0.151	0.942	0.174	0.345	0.911	0.285	0.508
Average	1.09567	0.0926667	0.264333	0.117667	0.095	0.0395	1.17933	0.0836667	0.159667	0.888667	0.0543333	0.204333	0.914	0.205667	0.242667	1.46767	0.076	0.0683333	0.885	0.186667	0.17	0.537667	0.216	0.140667	0.908	0.178333	0.267	0.939667	0.268333	0.420667
STDEV	0.033589	0.0563462	0.0596117	0.0780185	0.0511468	0.0165	0.109366	0.00942809	0.0577023	0.0277769	0.0103709	0.0356121	0.0567509	0.0486096	0.0471334	0.0854218	0.00962635	0.00903081	0.0351378	0.0347787	0.0547175	0.0496409	0.0257294	0.0153261	0.0305068	0.0380905	0.0965125	0.0202704	0.0130979	0.0706368
	clone 1			clone 4			clone5			clone7			clone 11			clone 12			clone 13			clone 16			clone 17			clone 18
	MA-coated	Chol-coated	Non-coated	MA-coated	Chol-coated	Non-coated	MA-coated	Chol-coated	Non-coated	MA-coated	Chol-coated	Non-coated	MA-coated	Chol-coated	Non-coated	MA-coated	Chol-coated	Non-coated	MA-coated	Chol-coated	Non-coated	MA-coated	Chol-coated	Non-coated	MA-coated	Chol-coated	Non-coated	MA-coated	Chol-coated	Non-coated
	0.665	0.406	0.246	0.763	0.28	0.254	0.595	0.401	0.384	0.533	0.425	0.4	0.894	0.752	1.072	1.523	0.349	0.293	0.984	0.58	0.673	0.863	0.269	0.168	1.523	0.349	0.29	0.592	0.185	0.152
	0.66	0.31	0.154	0.793	0.302	0.272	0.709	0.372	0.349	0.488	0.426	0.429	1.158	0.794	1.177	1.533	0.268	0.29	1.094	0.667	0.589	0.865	0.289	0.208	1.533	0.268	0.313	0.472	0.152	0.151
	0.679	0.275	0.171	1.125	0.392	0.305	0.67	0.426	0.374	0.544	0.37	0.384	1.042	0.845	1.064	1.347	0.293	0.313	1.073	0.735	0.58	0.904	0.22	0.26	1.347	0.293	0.204	0.549	0.166	0.148
Average	0.668	0.330333	0.190333	0.893667	0.324667	0.277	0.658	0.399667	0.369	0.521667	0.407	0.404333	1.03133	0.797	1.10433	1.46767	0.303333	0.298667	1.05033	0.660667	0.614	0.877333	0.259333	0.212	1.46767	0.303333	0.269	0.537667	0.167667	0.150333
STDEV	0.00804156	0.0553795	0.0399694	0.164035	0.0484516	0.0211187	0.0473075	0.0220656	0.0147196	0.0242258	0.0261661	0.018625	0.108041	0.0380263	0.0514868	0.0854218	0.0338657	0.0102089	0.0476818	0.0634368	0.0418808	0.0188739	0.0289866	0.0376652	0.0854218	0.0338657	0.0469113	0.0496409	0.0135236	0.00169967

## Sheet: Sheet3
	anti-MA 12						anti-MA 16						anti-MA 18
	Natural MA	DBSA	NBSA	Chol 1mg/ml	Chol 0.250mg/ml	Hexane	Natural MA	DBSA	NBSA	Chol 1mg/ml	Chol 0.250mg/ml	Hexane	Natural MA	DBSA	NBSA	Chol 1mg/ml	Chol 0.250mg/ml	Hexane
	1.808	0.247	0.253	0.683	0.101	0.253	1.631	0.128	0.127	0.221	0.127	0.085	1.956	0.069	0.107	0.276	0.0159	0.129
	1.927	0.272	0.181	0.618	0.089	0.181	1.772	0.142	0.162	0.228	0.162	0.078	1.965	0.074	0.166	0.224	0.0116	0.099
	1.744	0.281	0.163	0.629	0.123	0.196	1.714	0.161	0.099	0.242	0.099	0.088	1.894	0.076	0.116	0.164	0.107	0.127
	1.841	0.268	0.133	0.588	0.112	0.193	1.687	0.141	0.133	0.241	0.133	0.103	1.957	0.064	0.159	0.253	0.133	0.135
AVERAGE	1.83	0.267	0.1825	0.6295	0.10625	0.20575	1.701	0.143	0.13025	0.233	0.13025	0.0885	1.943	0.07075	0.137	0.22925	0.066875	0.1225
STD DEV	0.0659735	0.01247	0.0441673	0.0343402	0.0278512	0.0126368	0.0507592	0.0117686	0.022376	0.00886002	0.022376	0.00912414	0.0285044	0.00465698	0.0258167	0.0419367	0.0539359	0.0138834

## Sheet: Sheet4
	anti-MA 12												anti-MA 16
	alpha	c-methoxy	c-methoxy + alpha	t-methoxy	t-methoxy + alpha	c-keto	c-keto + alpha	t-keto	t-keto + alpha	Natural MA	Hexane		alpha	c-methoxy	c-methoxy + alpha	t-methoxy	t-methoxy + alpha	c-keto	c-keto + alpha	t-keto	t-keto + alpha	Natural MA	Hexane
	1.56	1.615	1.478	1.649	1.41	1.066	0.956	0.609	1.01	1.549	0.327		0.49	1.645	1.519	1.404	2.133	0.189	0.2	0.855	1.055	1.651	0.075
	1.419	1.657	1.484	1.428	1.55	1.15	1.035	0.847	0.896	1.68	0.282		0.505	1.409	1.521	1.416	1.914	0.213	0.23	0.869	1.075	1.702	0.084
	1.423	1.627	1.385	1.508	1.442	1.105	1.179	0.91	0.691	1.657	0.295		0.525	1.406	1.471	1.583	2.09	0.19	0.198	0.714	0.81	1.504	0.081
AVERAGE	1.46733	1.633	1.449	1.52833	1.46733	1.107	1.05667	0.788667	0.865667	1.62867	0.301333		0.506667	1.48667	1.50367	1.46767	2.04567	0.197333	0.209333	0.812667	0.98	1.619	0.08
STDEV	0.0655456	0.0176635	0.0453211	0.0913613	0.0598962	0.034322	0.0923195	0.129621	0.131986	0.05711	0.0189091		0.0143372	0.111965	0.0231132	0.0817	0.0947429	0.0110855	0.0146363	0.0700016	0.120485	0.0839405	0.00374166
	anti-MA 18
	alpha	c-methoxy	c-methoxy + alpha	t-methoxy	t-methoxy + alpha	c-keto	c-keto + alpha	t-keto	t-keto + alpha	Natural MA	Hexane
	0.172	1.556	1.523	1.783	1.613	0.158	0.118	0.153	0.239	1.668	0.089
	0.175	1.606	1.534	1.54	1.565	0.136	0.166	0.205	0.273	1.573	0.092
	0.153	1.519	1.389	1.578	1.44	0.118	0.125	0.2	0.305	1.48	0.092
AVERAGE	0.166667	1.56033	1.482	1.63367	1.53933	0.137333	0.136333	0.186	0.272333	1.57367	0.091
STDEV	0.00974109	0.0356495	0.0659141	0.106728	0.0729216	0.0163571	0.0211713	0.0234236	0.0269485	0.0767521	0.00141421
