# Supplementary material for: The antigenicity and cholesteroid nature of mycolic acids determined by recombinant chicken antibodies
Source: PLoS One. 2018 Aug 9;13(8):e0200298. doi: 10.1371/journal.pone.0200298 (PMC6084858; doi:10.1371/journal.pone.0200298)
Supplement: S2 Dataset — (XLSX) [file pone.0200298.s004.xlsx]

## Sheet: 12-1 and 12-2 on MA
12+CH1-4	0.103	0.452375	3.354	3.216	3.303	3.216	3.143	3.412	3.178	2.472	1.692	1.117
		0.349375	3.01	3.151	3.061	2.986	2.986	3.034	2.885	2.432	1.598	0.971
			2.986	3.194	2.966	3.029	3.308	3.007	3.007	2.568	1.933	1.286
			2.973	3.016	3.016	3.065	3.091	3.04	2.994	2.282	1.459	0.935
avg			3.08075	3.14425	3.0865	3.074	3.132	3.12325	3.016	2.4385	1.6705	1.07725
std dev			0.18281	0.08966	0.149458	0.100023	0.134281	0.193034	0.121065	0.118922	0.199463	0.159876
12+CH2-4			3.791	3.932	3.932	3.666	3.666	3.666	3.791	3.122	3.365	2.853
			3.19	3.065	3.093	2.947	3.014	3.156	3.27	3.065	3.123	2.968
			3.109	3.081	3.006	2.984	2.984	3.382	2.923	3.139	3.139	3.03
			3.459	3.19	3.526	3.19	3.35	3.35	3.263	3.158	3.074	2.857
avg			3.38725	3.317	3.38925	3.19675	3.2535	3.3885	3.31175	3.121	3.17525	2.927
std dev			0.307946	0.413745	0.427365	0.330595	0.321174	0.210228	0.358202	0.0401248	0.129487	0.0869214
28062017
12+CH1-4	0.119	1.05175	3.08	3.256	3.034	3.057	3.131	3.256	3.013	2.497	1.675	0.973
		0.93275	2.866	2.866	2.912	3.021	2.945	2.896	2.945	2.48	1.631	1.037
			3.108	3.086	3.131	3.086	3.156	3.064	2.909	2.58	1.689	1.08
			2.841	2.868	2.958	2.941	2.881	2.817	2.793	2.574	1.876	1.17
avg			2.97375	3.019	3.00875	3.02625	3.02825	3.00825	2.915	2.53275	1.71775	1.065
std dev			0.139696	0.18874	0.0957753	0.0627449	0.136003	0.194649	0.092058	0.0516228	0.108356	0.0826599
12+CH2-4			2.931	3.067	3.067	3.024	3.045	3.091	3.142	3.116	2.915	2.674
			2.885	3.306	3.047	3.047	3.069	2.95	3.172	3.117	3.144	2.843
			2.965	2.983	2.886	2.886	2.932	2.965	2.948	3.041	2.932	2.819
			2.878	2.935	2.815	3.127	3.06	2.968	3.082	3.082	3.04	2.985
avg			2.91475	3.07275	2.95375	3.021	3.0265	2.9935	3.086	3.089	3.00775	2.83025
std dev			0.0409257	0.164792	0.122967	0.100243	0.063773	0.0654752	0.0993177	0.035898	0.106372	0.127346
12+ch1-4		Cas	1000	500	250	125	63	32	16	8	4	2
avg		0.641062	3.02725	3.08162	3.04762	3.05012	3.08012	3.06575	2.9655	2.48562	1.69413	1.07112
std dev			0.161113	0.152297	0.123417	0.0814028	0.136859	0.1897	0.113261	0.0986971	0.150734	0.118007
12 + ch2-4
avg			3.151	3.19487	3.1715	3.10887	3.14	3.191	3.19888	3.105	3.0915	2.87862
std dev			0.324264	0.31945	0.372752	0.244891	0.246321	0.25565	0.271621	0.0391773	0.141602	0.113413
plot:
12CH1-4	MA	3.02725	3.08162	3.04762	3.05012	3.08012	3.06575	2.9655	2.48562	1.69413	1.07112
12CH2-4	MA	3.151	3.19487	3.1715	3.10887	3.14	3.191	3.19888	3.105	3.0915	2.87862

## Sheet: 16-1 and 16-2 on MA
0.110875	0.1505	3.23013	3.02113	3.06513	2.96312	2.79913	2.37513	1.42012	0.810125	0.463125	0.276125
	0.039625	2.84612	3.14712	2.83312	2.84612	2.72812	2.47613	1.59213	0.952125	0.571125	0.311125
		3.07212	3.01412	3.01412	2.98013	2.72213	2.31212	1.39912	0.782125	0.464125	0.287125
		2.86212	2.94912	2.88912	2.87613	2.83712	2.33613	1.43312	0.866125	0.562125	0.315125
		3.00263	3.03288	2.95038	2.91637	2.77163	2.37488	1.46113	0.852625	0.515125	0.297375
		0.18332	0.0827783	0.107596	0.0653318	0.0559434	0.0723205	0.0884496	0.0749644	0.0595819	0.0188038
		3.15013	3.24112	3.35412	3.20812	3.45112	2.92312	2.71113	1.98212	1.32312	0.807125
		3.18012	2.97512	3.35613	3.05512	2.90813	3.05512	2.74313	2.04612	1.32812	0.795125
		3.02913	3.07112	3.01012	3.02913	3.02913	2.92413	2.63112	1.86512	1.18412	0.715125
		3.43712	3.24512	3.48813	3.02913	3.01112	3.04812	2.92813	2.08113	1.38912	0.827125
		3.19912	3.13312	3.30213	3.08038	3.09987	2.98762	2.75337	1.99362	1.30612	0.786125
		0.171567	0.132936	0.204516	0.0860441	0.240157	0.0739572	0.125662	0.0949684	0.086691	0.0491393
0.155625	0.476125	3.21738	3.25537	2.91637	3.25537	2.72837	2.03137	1.25538	0.814375	0.434375	0.267375
	0.3205	2.98237	2.84238	2.84238	2.94237	2.54838	1.94038	1.22637	0.719375	0.375375	0.251375
		2.87037	2.93237	2.84238	2.85637	2.40338	1.54738	0.920375	0.499375	0.238375	0.144375
		2.97237	2.80238	2.95437	2.80238	2.34737	1.54338	0.830375	0.521375	0.275375	0.162375
		3.01062	2.95812	2.88887	2.96412	2.50687	1.76563	1.05812	0.638625	0.330875	0.206375
		0.14683	0.205489	0.0558898	0.202544	0.170232	0.257027	0.214523	0.153348	0.0900537	0.0619839
		3.10337	3.00637	3.05238	3.19338	2.98537	2.68437	1.86637	0.981375	0.556375	0.398375
		3.00838	2.84637	2.92837	3.30937	3.23037	2.79038	2.06637	1.16538	0.633375	0.375375
		3.04637	2.86237	3.09437	2.96338	2.80638	2.83337	2.23137	1.44438	0.822375	0.452375
		3.00137	2.96338	2.98237	2.98237	2.74137	3.13937	2.55837	1.65338	0.950375	0.545375
		3.03987	2.91962	3.01437	3.11212	2.94087	2.86187	2.18063	1.31113	0.740625	0.442875
		0.0467226	0.0776375	0.0736297	0.1678	0.218846	0.195309	0.292732	0.297136	0.179005	0.0755712
16+ch1-4	Cas	1000	500	250	125	62.5	31.25	15.625	7.8125	3.90625	1.95312
avg	0.180063	3.00663	2.9955	2.91962	2.94025	2.63925	2.07025	1.25962	0.745625	0.423	0.251875
std dev		0.15382	0.150432	0.0859121	0.141642	0.183813	0.369604	0.263588	0.15991	0.121229	0.0645299
16+ch2-4
avg		3.1195	3.02637	3.15825	3.09625	3.02037	2.92475	2.467	1.65238	1.02337	0.6145
std dev		0.14421	0.152251	0.209538	0.124612	0.229057	0.152349	0.370431	0.41808	0.329123	0.192732
plot:
16CH1-4	MA	3.00663	2.9955	2.91962	2.94025	2.63925	2.07025	1.25962	0.745625	0.423	0.251875
16CH2-4	MA	3.1195	3.02637	3.15825	3.09625	3.02037	2.92475	2.467	1.65238	1.02337	0.6145

## Sheet: 18-1 and 18-2 on MA
0.094375	0.134875	3.65963	3.31763	3.01663	2.94362	2.67762	1.97362	1.13962	0.679625	0.370625	0.246625
	0.0405	3.00563	2.91962	2.88963	2.96863	2.68562	2.11662	1.45862	0.890625	0.545625	0.326625
		3.15463	3.08763	3.26363	3.06763	2.69463	1.98863	1.34762	0.836625	0.491625	0.294625
		2.93363	2.93363	2.85263	2.64863	2.56363	1.82962	1.04962	0.628625	0.359625	0.194625
		3.18837	3.06462	3.00563	2.90712	2.65537	1.97713	1.24887	0.758875	0.441875	0.265625
		0.327369	0.185044	0.185787	0.18046	0.0615596	0.117418	0.187424	0.124698	0.0914344	0.057631
		3.41562	3.22363	3.22363	3.06862	3.16562	3.13963	3.04763	2.85163	2.29062	1.36962
		3.04862	2.99063	2.97363	3.02863	2.93962	2.95663	2.92362	2.95663	2.68063	1.69062
		3.00663	3.34563	2.98863	3.10763	3.24063	2.89563	2.93962	2.95562	2.33363	1.46462
		3.20162	3.02563	3.00863	3.10462	3.12763	2.92863	3.29263	2.94362	2.84963	2.26663
		3.16812	3.14637	3.04863	3.07738	3.11837	2.98013	3.05087	2.92687	2.53862	1.69788
		0.185059	0.167836	0.117544	0.0370169	0.128082	0.109217	0.170316	0.0505132	0.271056	0.402361
0.318	0.412875	3.435	2.833	2.602	1.746	1.078	0.472	0.135	-0.005	0.061	0.117
	0.094875	2.863	2.727	2.665	1.634	1.016	0.451	0.112	-0.04	0.038	0.195
		2.929	3.008	2.64	1.528	0.933	0.377	0.12	-0.04	0.036	0.153
		2.666	2.87	2.591	1.562	1.01	0.522	0.202	0.016	0.144	0.167
		2.97325	2.8595	2.6245	1.6175	1.00925	0.4555	0.14225	-0.01725	0.06975	0.158
		0.32748	0.116076	0.0342004	0.0963933	0.0594047	0.0602135	0.0409583	0.027633	0.050783	0.0324345
		3.144	3.144	3.299	2.998	2.653	1.954	0.938	0.458	1.072	0.695
		2.969	2.969	3.066	3.3	2.669	1.969	1.144	0.591	1.318	0.968
		3.12	2.957	2.819	2.86	2.746	2.093	1.252	2.316	1.456	1.008
		3.035	3.067	2.902	3.139	2.718	2.3	1.654	2.624	1.987	1.496
		3.067	3.03425	3.0215	3.07425	2.6965	2.079	1.247	1.49725	1.45825	1.04175
		0.0803451	0.0882095	0.21156	0.188744	0.0430542	0.15996	0.300978	1.13155	0.386627	0.333245
18+ch1-4	Cas	1000	500	250	125	62.5	31.25	15.625	7.8125	3.90625	1.95312
avg	0.0676875	3.08081	2.96206	2.81506	2.26231	1.83231	1.21631	0.695562	0.370813	0.255812	0.211813
std dev		0.324213	0.180197	0.238319	0.702225	0.881671	0.817918	0.604702	0.423199	0.210364	0.0719983
18 +ch2-4
avg		3.11756	3.09031	3.03506	3.07581	2.90744	2.52956	2.14894	2.21206	1.99844	1.36981
std dev		0.142708	0.137837	0.159102	0.125927	0.242232	0.498082	0.990434	1.0648	0.655011	0.489875
plot:
18CH1-4	MA	3.08081	2.96206	2.81506	2.26231	1.83231	1.21631	0.695562	0.370813	0.255812	0.211813
18CH2-4	MA	3.11756	3.09031	3.03506	3.07581	2.90744	2.52956	2.14894	2.21206	1.99844	1.36981

## Sheet: 12-2 titrated
12+CH2-4	0.132	0.0545	0.0895	0.1055	0.1325	0.1455	0.1735	0.1575	0.1645	0.1435	0.1025	0.0815
Hex	0.112	0.0455	0.0355	0.0615	0.1025	0.1445	0.1055	0.1115	0.0945	0.0585	0.0235	0.0245
	0.077	-0.0235	-0.0145	-0.0065	0.0265	0.0335	0.0485	0.0405	0.0355	0.0225	0.0025	0.0075
	0.109	0.0315	0.0115	0.0535	0.0295	0.0325	0.0595	0.0365	0.0305	0.0305	0.0125	0.0195
avg	0.1075	0.027	0.0305	0.0535	0.07275	0.089	0.09675	0.0865	0.08125	0.06375	0.03525	0.03325
std dev	0.0227523	0.0349714	0.044317	0.0460724	0.0531186	0.0646658	0.0568118	0.0585434	0.0626492	0.0553617	0.0456463	0.0329482
12+CH2-4	0.108	2.9365	2.4455	1.6775	0.9995	0.6005	0.3695	0.2045	0.1215	0.0615	0.0175	0.0355
MA	0.094	2.9375	2.6375	1.7085	1.0215	0.5135	0.3075	0.1485	0.0825	0.0325	0.0025	0.0205
	0.112	2.8605	2.8285	1.7225	0.9735	0.5985	0.3425	0.1865	0.0945	0.0505	0.0135	0.0195
	0.128	3.0645	2.9145	2.3125	1.4965	0.8385	0.5245	0.2775	0.1325	0.0845	0.0535	0.0485
avg	0.1105	2.94975	2.7065	1.85525	1.12275	0.63775	0.386	0.20425	0.10775	0.05725	0.02175	0.031
std dev	0.0139881	0.0845749	0.20899	0.305413	0.249938	0.139841	0.0957584	0.0541256	0.0232002	0.0217466	0.0220964	0.013772
12+ch2-4	Cas	4	2	1	0.5	0.25	0.125	0.0625	0.03125	0.07625	0.038125	0.0190625
avg	0.1105	2.94975	2.7065	1.85525	1.12275	0.63775	0.386	0.20425	0.10775	0.05725	0.02175	0.031
std dev	0.0139881	0.0845749	0.20899	0.305413	0.249938	0.139841	0.0957584	0.0541256	0.0232002	0.0217466	0.0220964	0.013772
plot:
12CH2-4	MA	2.94975	2.7065	1.85525	1.12275	0.63775	0.386	0.20425	0.10775	0.05725	0.02175	0.031
12CH2-4	Hex	0.027	0.0305	0.0535	0.07275	0.089	0.09675	0.0865	0.08125	0.06375	0.03525	0.03325
