# Supplementary material for: The antigenicity and cholesteroid nature of mycolic acids determined by recombinant chicken antibodies
Source: PLoS One. 2018 Aug 9;13(8):e0200298. doi: 10.1371/journal.pone.0200298 (PMC6084858; doi:10.1371/journal.pone.0200298)
Supplement: S3 Dataset — (XLSX) [file pone.0200298.s005.xlsx]

## Sheet: 12-1 and 12-2 on Cholesterol
14072017		hex					ma
		12+CH1-4		12+CH2-4				12 + ch1-4		12+ch2-4
	0.1225	-0.0235	-0.0265	0.0225	-0.0285	-0.0305	-0.0195	0.0445	0.0075	0.2995	0.0655	0.0125
		0.0135	0.0005	0.0455	-0.0285	-0.0275	0.0075	0.0515	0.0075	0.1125	0.0555	0.2995
		-0.0465	-0.0535	-0.0225	-0.0555	-0.0285	0.0265	0.0285	-0.0075	0.0905	0.0905	0.4295
		0.0195	-0.0035	-0.0135	-0.0405	0.0475	-0.0125	0.0355	0.0165	0.1675	0.0655	0.0315
18072017	0.166	-0.006	-0.053	0.016	-0.049	-0.059	-0.034	0.028	0.021	0.113	0.03	0.037
		0.038	0.011	0.053	-0.035	-0.033	-0.033	0.042	0.009	0.077	0.027	-0.012
		0.007	0.113	-0.028	-0.075	-0.085	-0.041	-0.01	-0.006	0.095	0.025	-0.016
		0.095	0.066	0.068	0	-0.046	-0.031	0.107	0.009	0.094	0.033	-0.004
avg		0.012125	0.00675	0.017625	-0.039	-0.03275	-0.017125	0.040875	0.007125	0.131125	0.049	0.09725
std dev		0.0425187	0.0576535	0.0363571	0.0221295	0.0379577	0.023409	0.0325925	0.00981162	0.0733016	0.0238627	0.16964
n (sample no)		8	8	8	8			8	8	8	8
null hypothesis t value		-1.35235	-0.0130087	-6.24362	-7.95319
		hexane	cholesterol		t test
12 + CH1-4	1000	0.012125	0.040875		0.0363507	0.151302
12 + CH1-4	500	0.00675	0.007125		0.986755	0.985786
12 + CH2-4	1000	0.017625	0.131125		0.00655636	0.00152957
12 + CH2-4	500	-0.039	0.049		0.000134869	2.30286e-06
controls	14072017	18072017			norm factor
	0.084	0.123	0.142836	-1.87571	0.737952
	0.118	0.225
	0.124	0.134
	0.164	0.182
avg	0.1225	0.166
std dev	0.0327974	0.0469397
n	4	4
Normalise		hex					ma
14072017		12+CH1-4		12+CH2-4				12 + ch1-4		12+ch2-4
avg		-0.0132143	-0.0296429	0.0114286	-0.0546429			0.0571429	0.00857143	0.239286	0.0989286	0.276071
std dev		0.031277	0.0248646	0.0316702	0.012816			0.010083	0.00994987	0.0937692	0.0149304	0.204888
Mean of normalised data
avg		-0.00660714	-0.0148214	0.00571429	-0.0273214			0.0285714	0.00428571	0.119643	0.0494643
std dev		0.0156385	0.0124323	0.0158351	0.006408			0.00504149	0.00497494	0.0468846	0.0074652
n		8	8	8	8			8	8	8	8
For histogram
		Hexane	Cholesterol
12 + CH1-4	1000	0.0173214	0.0583929
12 + CH1-4	500	0.00964286	0.0101786
12 + CH2-4	1000	0.0251786	0.187321
12 + CH2-4	500	-0.0557143	0.07
					paired	0.0367801	0.0507873	0.0396128	0.00421931
						0.490835	0.571162	0.0745168	0.0168364
					avg	0.263807	0.310975	0.0570648	0.0105278

## Sheet: 16-1 and 16-2 on Cholesterol
14072017		hex					ma
		16+CH1-4		16+CH2-4				16 + ch1-4		16+ch2-4
	0.12	-0.023	-0.049	0.012	-0.027	-0.027	-0.026	0.051	0.059	0.584	0.231	0.011
		-0.038	-0.056	0.029	-0.037	-0.045	0.011	0.096	0.013	0.408	0.19	0.024
		0.028	0.031	0.053	0.02	0.144	0.005	0.083	0.08	0.369	0.199	0.087
		0.051	0.007	0.132	0.01	0.03	0.075	0.128	0.121	0.233	0.139	0.031
18072017	0.26275	-0.08975	-0.16975	-0.00975	-0.16775	-0.17575	-0.18475	-0.08675	-0.07675	0.19525	-0.00875	-0.12175
		-0.03375	-0.16675	-0.02975	-0.09475	-0.14275	-0.11775	-0.04975	-0.07075	0.25225	0.04525	-0.11075
		0.02425	-0.13375	-0.06075	-0.12375	-0.13875	-0.14575	-0.09775	-0.05975	0.34325	0.14625	-0.10475
		0.00925	-0.05975	-0.01575	-0.12775	-0.12275	-0.10975	-0.02375	-0.04775	-0.00275	-0.02075	0.03825
avg		-0.009	-0.074625	0.01375	-0.0685	-0.05975	-0.061625	0.0125	0.00225	0.29775	0.115125	-0.01825
std dev		0.0456348	0.0756643	0.0593106	0.0695	0.107845	0.0905157	0.0877983	0.0769014	0.172507	0.0973188	0.0811408
n (sample no)		8	8	8	8			8	8	8	8
null hypothesis t value		-0.942263	-2.032	-9.5767	-5.28417
		hexane	cholesterol		ttest
16 + CH1-4	1000	-0.009	0.0125		0.47259	0.5487
16 + CH1-4	500	-0.074625	0.00225		0.000360283	0.0634716
16 + CH2-4	1000	0.01375	0.29775		0.00271512	0.000600784
16 + CH2-4	500	-0.0685	0.115125		6.27308e-05	0.000675041
controls	14072017	18072017			norm factor
	0.076	0.268	0.00768453	-3.62196	0.456708
	0.068	0.2
	0.162	0.322
	0.174	0.261
avg	0.12	0.26275
std dev	0.0557375	0.0499291
n	4	4
Normalise		hex					ma							Normalise		hex					ma
14072017		16+CH1-4		16+CH2-4				16 + ch1-4		16+ch2-4				18072017		16+CH1-4		16+CH2-4				16 + ch1-4		16+ch2-4
avg		0.009	-0.0335	0.113	-0.017			0.179	0.1365	0.797	0.3795	0.0765		avg		-0.045	-0.265	-0.058	-0.257			-0.129	-0.1275	0.394	0.081
std dev		0.0419404	0.0425235	0.0530691	0.0277429			0.03188	0.0449398	0.144639	0.0381346	0.0335398		std dev		0.0511297	0.0511688	0.0227651	0.0300153			0.0340527	0.0127802	0.146452	0.07612
Mean of normalised data
avg		-0.018	-0.14925	0.0275	-0.137			0.025	0.0045	0.5955	0.23025
std dev		0.0465351	0.0468462	0.0379171	0.0288791			0.0329663	0.02886	0.145545	0.0571273
n		8	8	8	8			8	8	8	8
For histogram
		Hexane	Cholesterol
16 + CH1-4	1000	-0.018	0.025
16+ CH1-4	500	-0.14925	0.0045
16 + CH2-4	1000	0.0275	0.5955
16 + CH2-4	500	-0.137	0.23025
					paired	0.015502	0.0121515	0.0388076	0.00593073
						0.226226	0.0389292	0.0703234	0.0173822
					avg	0.120864	0.0255403	0.0545655	0.0116565

## Sheet: 18-1 and 18-2 on Cholesterol
14072017		hex					ma
		18+CH1-4		18+CH2-4				18 + ch1-4		18+ch2-4
	0.13375	-0.03975	-0.03475	-0.04175	-0.03975	-0.03475	-0.03175	-0.02675	-0.01675	-0.01175	-0.03975	-0.02075
		-0.03875	-0.03675	-0.02175	-0.05175	-0.04375	-0.01975	0.01125	-0.01275	0.00825	-0.01975	-0.01775
		-0.04675	-0.02775	-0.04075	-0.06775	-0.06075	-0.02075	-0.00675	0.01325	-0.00075	-0.03375	-0.03475
		0.02025	-0.01275	-0.01475	-0.04375	-0.01775	0.01025	0.04525	0.01925	0.04725	-0.01575	-0.02375
18072017	0.08475	-0.00775	0.00625	-0.01075	-0.02175	-0.02175	0.00125	0.01325	0.02525	0.06425	0.05525	0.02825
		-0.01675	-0.00575	0.00725	-0.01075	-0.02575	-0.00075	-0.00175	0.02325	0.10825	0.02725	0.03825
		-0.01475	-0.01275	0.00325	-0.02275	0.04925	-0.01975	0.00625	0.07925	0.09525	0.10425	0.03725
		0.00225	0.02725	0.01425	-0.00975	-0.00675	0.00425	0.05925	0.02125	0.03725	0.01625	0.19725
avg		-0.01775	-0.012125	-0.013125	-0.0335	-0.02025	-0.009625	0.0125	0.019	0.0435	0.01175	0.0255
std dev		0.0230527	0.0216857	0.021037	0.0206519	0.0326321	0.0151322	0.0278093	0.029305	0.04409	0.0495407	0.0754714
n (sample no)		8	8	8	8			8	8	8	8
null hypothesis t value		-2.62442	-2.87056	-5.38338	-4.38217
		hexane	cholesterol		ttest
18 + CH1-4	1000	-0.01775	0.0125		0.00131899	0.0327763
18 + CH1-4	500	-0.012125	0.019		0.0167367	0.030005
18 + CH2-4	1000	-0.013125	0.0435		0.00113332	0.00549237
18 + CH2-4	500	-0.0335	0.01175		0.0137843	0.0317948
controls	14072017	18072017			norm factor
	0.084	0.083	0.0585013	1.92373	1.57817
	0.164	0.091
	0.131	0.076
	0.156	0.089
avg	0.13375	0.08475
std dev	0.036022	0.00675154
n	4	4
Normalise		hex					ma							Normalise		hex					ma
14072017		18+CH1-4		18+CH2-4				18 + ch1-4		18+ch2-4				18072017		18+CH1-4		18+CH2-4				18 + ch1-4		18+ch2-4
avg		-0.0175	-0.0186667	-0.0198333	-0.0338333			0.00383333	0.0005	0.00716667	-0.0181667			avg		-0.00616667	0.0025	0.00233333	-0.0108333			0.0128333	0.0248333	0.0508333	0.0338333
std dev		0.0312036	0.0108743	0.0135892	0.0123828			0.0305669	0.0181384	0.025671	0.0113578			std dev		0.00858293	0.0175214	0.0105317	0.00695222			0.0273618	0.0280476	0.0318852	0.0392641
Mean of normalised data
avg		-0.0118333	-0.00808333	-0.00875	-0.0223333			0.00833333	0.0126667	0.029	0.00783333
std dev		0.0198933	0.0141978	0.0120605	0.0096675			0.0289643	0.023093	0.0287781	0.0253109
n		8	8	8	8			8	8	8	8
For histogram
		Hexane	Cholesterol
18 + CH1-4	1000	-0.0118333	0.00833333
18 + CH1-4	500	-0.00808333	0.0126667
18 + CH2-4	1000	-0.00875	0.029
18 + CH2-4	500	-0.0223333	0.00783333
